# Supplementary material for: Hair Levels of Lead, Cadmium, Selenium, and Their Associations with Neurotoxicity and Hematological Biomarkers in Children from the Mojana Region, Colombia
Source: Molecules. 2025 Aug 1;30(15):3227. doi: 10.3390/molecules30153227 (PMC12348745; doi:10.3390/molecules30153227)
Supplement: Supplementary file 1 [file molecules-30-03227-s001.zip]

Archive with 1 entries (1 files):
- molecules-3721038-supplementary.pdf
